# Supplementary material for: Straw Incorporation with Nitrogen Amendment Shapes Bacterial Community Structure in an Iron-Rich Paddy Soil by Altering Nitrogen Reserves
Source: Microorganisms. 2021 May 3;9(5):988. doi: 10.3390/microorganisms9050988 (PMC8147819; doi:10.3390/microorganisms9050988)
Supplement: Supplementary file 1 [file microorganisms-09-00988-s001.zip]

Archive with 1 entries (1 files):
- microorganisms-1156324-supplementary.pdf
